# Supplementary material for: DisA Restrains the Processing and Cleavage of Reversed Replication Forks by the RuvAB-RecU Resolvasome
Source: Int J Mol Sci. 2021 Oct 20;22(21):11323. doi: 10.3390/ijms222111323 (PMC8583203; doi:10.3390/ijms222111323)
Supplement: Supplementary file 1 [file ijms-22-11323-s001.zip]

Archive with 1 entries (1 files):
- ijms-1382926-supplementary.pdf
